# Supplementary material for: Penetratin an Old Player in the Field of Cell-Penetrating Peptides Is in New Custom—Effect of Aromatic Non-Natural Amino Acid Substitutions
Source: Pharmaceutics. 2026 Apr 30;18(5):555. doi: 10.3390/pharmaceutics18050555 (PMC13209992; doi:10.3390/pharmaceutics18050555)
Supplement: Supplementary file 1 [file pharmaceutics-18-00555-s001.zip]

Archive with 1 entries (1 files):
- pharmaceutics-4186662-supplementary.pdf
